# Supplementary material for: Comparative efficacy of Honghua class injections for treating acute ischemic stroke: A Bayesian network meta-analysis of randomized controlled trials
Source: Front Pharmacol. 2022 Sep 28;13:1010533. doi: 10.3389/fphar.2022.1010533 (PMC9554475; doi:10.3389/fphar.2022.1010533)
Supplement: Supplementary file 1 [file DataSheet1.zip]

Archive with 4 entries (4 files):
- Supplementary file/Supplementary Material S1.doc
- Supplementary file/Supplementary Material S2.doc
- Supplementary file/Supplementary Material S3.doc
- Supplementary file/Supplementary Material S4.doc
